# Supplementary material for: Probiotic Yoghurt Enriched with Mango Peel Powder: Biotransformation of Phenolics and Modulation of Metabolomic Outputs after In Vitro Digestion and Colonic Fermentation
Source: Int J Mol Sci. 2023 May 10;24(10):8560. doi: 10.3390/ijms24108560 (PMC10218215; doi:10.3390/ijms24108560)
Supplement: Supplementary file 1 [file ijms-24-08560-s001.zip]

Archive with 1 entries (1 files):
- ijms-2392660-supplementary materials.pdf
